# Supplementary material for: Screening of Staphylococcus aureus for Disinfection Evaluation and Transcriptome Analysis of High Tolerance to Chlorine-Containing Disinfectants
Source: Microorganisms. 2023 Feb 14;11(2):475. doi: 10.3390/microorganisms11020475 (PMC9967416; doi:10.3390/microorganisms11020475)
Supplement: Supplementary file 1 [file microorganisms-11-00475-s001.zip]

Archive with 1 entries (1 files):
- microorganisms-2200272-supplementary.pdf
